# Supplementary material for: Diet quantity influences caste determination in honeybees (Apis mellifera)
Source: Proc Biol Sci. 2020 May 27;287(1927):20200614. doi: 10.1098/rspb.2020.0614 (PMC7287363; doi:10.1098/rspb.2020.0614)
Supplement: Table S1 [file rspb20200614supp2.xlsx]

## Sheet: Sheet1
					Diet Quality
Diet Quantity	High Prot, High Carb	High Prot, Med Carb	High Prot, Low Carb	Med Prot, High Carb	Med Prot, Med Carb	Med Prot, Low Carb	Low Prot, High Carb	Low Prot, Med Carb	Low Prot, Low Carb	Total
160	24	23	23	24	22	24	24	24	24	212
	4	3	0	8	13	1	0	0	0	29
	0.2666	0.1304	0	0.333	0.591	0.417	0	0	0	0.137
190	24	24	24	24	24	24	24	24	24	216
	11	9	5	9	4	5	0	0	0	43
	0.458	0.375	0.208	0.375	0.167	0.208	0	0	0	0.199
220	14	18	15	12	18	16	16	16	16	141
	3	3	1	3	1	0	0	0	0	11
	0.272	0.25	0.125	0.25	0.056	0	0	0	0	0.078
250	22	22	22	22	22	22	22	21	21	196
	10	8	6	7	8	4	0	0	1	44
	0.4545	0.3636	0.2727	0.318	0.364	0.182	0	0	0.048	0.224
280	16	15	15	15	16	25	12	12	12	138
	7	6	2	1	10	4	0	0	0	30
	0.4375	0.4	0.1333	0.067	0.626	0.16	0	0	0	0.217
310	23	24	24	24	24	24	23	24	24	214
	6	6	7	17	8	8	2	0	0	54
	0.2608	0.25	0.2916	0.708	0.333	0.333	0.087	0	0	0.252
340	16	15	15	14	17	15	16	14	15	137
	4	3	1	3	3	4	0	0	0	18
	0.25	0.2	0.0666	0.214	0.176	0.267	0	0	0	0.131
370	24	24	24	24	23	24	24	24	22	213
	10	5	7	5	3	3	0	0	0	33
	0.4166	0.2083	0.2916	0.208	0.13	0.125	0	0	0	0.155
Ad libitum					20
					20
					1
Total	163	165	162	159	166	174	161	159	158
	55	43	29	53	50	29	2	0	1
	0.337	0.261	0.179	0.333	0.301	0.167	0.012	0	0.0063
